# Supplementary material for: Suppression of retinal degeneration by two novel ERAD ubiquitin E3 ligases SORDD1/2 in Drosophila
Source: PLoS Genet. 2020 Nov 2;16(11):e1009172. doi: 10.1371/journal.pgen.1009172 (PMC7660902; doi:10.1371/journal.pgen.1009172)
Supplement: S1 Data — (XLSX) [file pgen.1009172.s005.xlsx]

## Sheet: Sheet1
	control	GMR>Rh1G69D	GMR>Rh1G69D+hrd1	GMR>Rh1G69D+sordd1	GMR>Rh1G69D+sordd2	GMR>Rh1G69D+CG8141	GMR>Rh1G69D+CG32847	GMR>Rh1G69D+SYVN1	GMR>Rh1G69D+RNF5	GMR>Rh1G69D+RNF185
	84	0	81	77	76	0	0	78	81	20
	81	0	81	77	74	0	0	78	81	18
	81	0	81	76	75	0	0	78	75	13
	80	0	80	76	78	0	0	75	80	24
	80	0	78	75	81	0	3	76	81	35
