# Supplementary material for: Suppression of retinal degeneration by two novel ERAD ubiquitin E3 ligases SORDD1/2 in Drosophila
Source: PLoS Genet. 2020 Nov 2;16(11):e1009172. doi: 10.1371/journal.pgen.1009172 (PMC7660902; doi:10.1371/journal.pgen.1009172)
Supplement: S2 Data — (XLSX) [file pgen.1009172.s006.xlsx]

## Sheet: Sheet1
	tissue	sordd1	sordd2	SEM of sordd1
	eye disc	0.033262	0	0.00216
	larva brain	0.046391	0	0.003028
	fatbody	0.048361	0	0.006425
	gut	0.086569	0	0.013622
	eye	0.273573	0	0.016913
	brain	0.208772	0	0.010676
	muscle	0.056328	0	0.004488
	testis	0.125869	0	0.015611
