# Supplementary material for: Suppression of retinal degeneration by two novel ERAD ubiquitin E3 ligases SORDD1/2 in Drosophila
Source: PLoS Genet. 2020 Nov 2;16(11):e1009172. doi: 10.1371/journal.pgen.1009172 (PMC7660902; doi:10.1371/journal.pgen.1009172)
Supplement: S3 Data — (XLSX) [file pgen.1009172.s007.xlsx]

## Sheet: Sheet1
		control				Rh1G69D-Myc				Rh1G69D-Myc+sordd1				Rh1G69D-Myc+sordd2				Rh1G69D-Myc+CG8141
	Rh1G69D	1.6477	1.8467	1.6436	1.6441	14.2626	17.586	16.6209	20.3234	3.4823	3.6696	3.2047	3.644	4.9715	4.2432	4.5899	4.333	13.5093	21.2564	18.3598	16.9015
	XBP1	1.5574	1.7723	1.6153	1.6923	13.9291	12.9564	12.1967	13.3944	3.8453	3.6015	4.8437	4.2778	3.4499	4.1616	4.0386	4.6373	11.9738	11.7649	13.6322	11.9156
	ATF4	1.2488	1.3364	1.1016	1.1906	9.2911	8.4504	6.9482	7.2123	1.6984	1.2721	2.2551	2.0939	2.9671	2.7074	2.7467	2.2222	7.1512	6.881	7.9419	9.2112
