# Supplementary material for: Suppression of retinal degeneration by two novel ERAD ubiquitin E3 ligases SORDD1/2 in Drosophila
Source: PLoS Genet. 2020 Nov 2;16(11):e1009172. doi: 10.1371/journal.pgen.1009172 (PMC7660902; doi:10.1371/journal.pgen.1009172)
Supplement: S4 Data — (XLSX) [file pgen.1009172.s008.xlsx]

## Sheet: Sheet1
	control	Rh1G69D	Rh1G69D; SORDD1	Rh1G69D; SORDD2
	0.2559	0.6789	0.1174	0.3192
	0.2102	0.6241	0.1674	0.1926
	0.1346	0.9362	0.2603	0.307
