# Supplementary material for: Suppression of retinal degeneration by two novel ERAD ubiquitin E3 ligases SORDD1/2 in Drosophila
Source: PLoS Genet. 2020 Nov 2;16(11):e1009172. doi: 10.1371/journal.pgen.1009172 (PMC7660902; doi:10.1371/journal.pgen.1009172)
Supplement: S5 Data — (XLSX) [file pgen.1009172.s009.xlsx]

## Sheet: Sheet1
	control	sordd1	sordd1C165S
	1	5.928	1.4258
	1	4.7751	1.1901
	1	5.6592	1.1839
