# Supplementary material for: Suppression of retinal degeneration by two novel ERAD ubiquitin E3 ligases SORDD1/2 in Drosophila
Source: PLoS Genet. 2020 Nov 2;16(11):e1009172. doi: 10.1371/journal.pgen.1009172 (PMC7660902; doi:10.1371/journal.pgen.1009172)
Supplement: S6 Data — (XLSX) [file pgen.1009172.s010.xlsx]

## Sheet: Sheet1
	control	sordd1	sordd1; prosα1RNAi	sordd1; rpn12RNAi	sordd1; amaRNAi	sordd1; ufd1RNAi
	1	0.34	1.87	2.26	1.45	2.28
	1	0.56	2.43	2.97	1.6	2.19
	1	0.4	2.55	2.71	1.64	1.95
