# Supplementary material for: Suppression of retinal degeneration by two novel ERAD ubiquitin E3 ligases SORDD1/2 in Drosophila
Source: PLoS Genet. 2020 Nov 2;16(11):e1009172. doi: 10.1371/journal.pgen.1009172 (PMC7660902; doi:10.1371/journal.pgen.1009172)
Supplement: S7 Data — (XLSX) [file pgen.1009172.s011.xlsx]

## Sheet: Sheet1
	GMR>Rh1G69D	control	hrd1RNAi	hrd3RNAi	hrd11/hrd11	hrd31/hrd31
	0	7	7	7	7	7
	0	7	7	7	7	7
	0	7	7	7	7	7
	0	7	7	7	7	7
	0	7	7	7	7	6
	0	7	7	7	6	7
	0	7	7	7	7	7
	0	7	7	7	7	7
	0	7	7	7	7	7
	0	7	7	7	7	7
	0	7	7	7	6	7
	0	7	7	7	7	7
	0	7	7	7	7	7
	0	7	7	7	7	7
	0	7	7	7	7	7
	0	7	7	7	7	7
	0	7	7	7	5	7
	0	7	6	7	7	7
	0	7	7	7	6	7
	0	6	7	7	7	7
	0	7	7	7	7	7
