# Supplementary material for: Suppression of retinal degeneration by two novel ERAD ubiquitin E3 ligases SORDD1/2 in Drosophila
Source: PLoS Genet. 2020 Nov 2;16(11):e1009172. doi: 10.1371/journal.pgen.1009172 (PMC7660902; doi:10.1371/journal.pgen.1009172)
Supplement: S8 Data — (XLSX) [file pgen.1009172.s012.xlsx]

## Sheet: Sheet1
	control	sordd1/21	hrd11	sordd1/21; hrd11
	1	0.97	0.85	1.89
	1	1.03	1.21	2.2
	1	1.18	1.25	1.97
