# Supplementary material for: Suppression of retinal degeneration by two novel ERAD ubiquitin E3 ligases SORDD1/2 in Drosophila
Source: PLoS Genet. 2020 Nov 2;16(11):e1009172. doi: 10.1371/journal.pgen.1009172 (PMC7660902; doi:10.1371/journal.pgen.1009172)
Supplement: S9 Data — (XLSX) [file pgen.1009172.s013.xlsx]

## Sheet: Sheet1
		0	5	10	15	20
	control	100%±0	100%±0	100%±0	100%±0	100%±0
	sordd1/21	100%±0	100%±0	100%±0	100%±0	100%±0
	hrd11	100%±0	100%±0	100%±0	100%±0	100%±0
	sordd1/21; hrd11	100%±0	81%±0.12	10%±0.08	1%±0.02	0%±0
