# Supplementary material for: Suppression of retinal degeneration by two novel ERAD ubiquitin E3 ligases SORDD1/2 in Drosophila
Source: PLoS Genet. 2020 Nov 2;16(11):e1009172. doi: 10.1371/journal.pgen.1009172 (PMC7660902; doi:10.1371/journal.pgen.1009172)
Supplement: S11 Data — (XLSX) [file pgen.1009172.s015.xlsx]

## Sheet: Sheet1
	wild type	ninaEG69D/+	ninaEG69D/GMR-hrd1	ninaEG69D/GMR-sordd1
	7	2	7	7
	7	2	4	7
	7	3	3	7
	7	2	5	6
	7	3	4	7
	7	1	7	7
	7	5	4	7
	7	2	7	7
	7	1	6	7
	7	2	6	7
	7	3	7	7
	7	2	4	6
	7	3	4	7
	7	3	6	7
	7	2	4	6
	7	3	4	7
	7	1	6	7
	7	3	7	6
	7	3	6	7
	7	3	6	7
	7	2	5	7
	7	4	6	7
	7	3	6	6
	7	1	6	7
